# Supplementary material for: Decomposing spontaneous sign language into elementary movements: A principal component analysis-based approach
Source: PLoS One. 2021 Oct 29;16(10):e0259464. doi: 10.1371/journal.pone.0259464 (PMC8555838; doi:10.1371/journal.pone.0259464)
Supplement: S1 Dataset — Video examples of PMs shown as Point-Light Displays in frontal and sagittal planes (Total 17 files included). It includes examples of both common and individual PMs. (ZIP) [file pone.0259464.s002.zip]

Archive with 20 entries (19 files):
- __MACOSX/S2_dataset/
- __MACOSX/S2_dataset/._.DS_Store
- S1_dataset/.DS_Store
- S1_dataset/video10-indivPM2.mp4
- S1_dataset/video11-indivPM3.mp4
- S1_dataset/video12-indivPM4.mp4
- S1_dataset/video13-indivPM5.mp4
- S1_dataset/video14-indivPM6.mp4
- S1_dataset/video15-indivPM7.mp4
- S1_dataset/video16-indivPM8.mp4
- S1_dataset/video17-indivPM1signer2.mp4
- S1_dataset/video1-commonPM1.mp4
- S1_dataset/video2-commonPM2.mp4
- S1_dataset/video3-commonPM3.mp4
- S1_dataset/video4-commonPM4.mp4
- S1_dataset/video5-commonPM5.mp4
- S1_dataset/video6-commonPM6.mp4
- S1_dataset/video7-commonPM7.mp4
- S1_dataset/video8-commonPM8.mp4
- S1_dataset/video9-indivPM1.mp4
